# Supplementary material for: Clinical characteristics and 12-month outcomes of patients with valvular and non-valvular atrial fibrillation in Kenya
Source: PLoS One. 2017 Sep 21;12(9):e0185204. doi: 10.1371/journal.pone.0185204 (PMC5608343; doi:10.1371/journal.pone.0185204)
Supplement: S1 File — (XLSX) [file pone.0185204.s001.xlsx]

## Sheet: study data
Study ID	Today's Date:	Sleep apnea	COPD	Thyroid Disease	HIV	Heart surgery	Stroke	Heart failure	ACE inhibitor	ARB	Beta-blocker	Diuretic	Aspirin	Warfarin	INR	Rheumatic heart disease	Serum creatinine [mmol/L]	TSH	HbA1c (%)	hs-CRP [mmol/L]	NT-Pro BNP, pg/mL	Heart rate	MI	BMI	Groups	Age	Duration of atrial fibrillation history (years)	Age groups	Female	Hypercholesterolemia, hx of or Total Cholesterol>6.2 or Triglycerides>2.3	Diabetes mellitus, hx of or HbA1c>7	Systolic BP (mmHg), mean	Diastolic BP (mmHg), mean	Hypertension - SR History or Mean Systolic BP > 140	CHADS2 score	NYHA Function Class	Smokers-ever	Alcohol drinking-ever	Patient Status	Cause of death	Hospitalized in last 12 months	Hospitalized in last 12 months for heart problem	Stroke	Died, Stroke, or Hospitalized in Past 12 months for Heart Problem	Number of Days From Enrollment	LV mass (g)	LV EF	Left atrial volume (mL)
AFG0001	2013-10-29	no	no		yes	no	no	yes	no	no	no	yes	no	yes	1.6	Yes	70	4.4	5	1.04	54.39	80	Absent	14.7	Valvular AF	50.8255	3	41-59	1	0	0	118.75	63.25	1	2	I	0	0	Alive		0	0	0	0	377	132.88
AFG0003	2013-10-31	no	no		no	no	no		yes	no	yes	yes	no	yes	2.6	Yes	34	2.1	6	20.11	5095	160	Absent	17.3	Valvular AF	18.256		18-40	1	0	0	93.5	50.5	0		I	0	0	Deceased	Cardiovascular	1	1	0	1	121	156.67		398.059
AFG0004	2014-01-15	yes	no	no	no	yes	no	no	yes	no	yes	yes	no	yes	3.7	Yes	65	4.4	5	10.79	540.3	80	Absent	25.6	Valvular AF	30.0397	16	18-40	1	1	0	136.25	76.25	0	0	I	0	0	Alive		0	0	0	0	448	163.163	50.167	170.508
AFG0005	2013-11-04	no	no		no	no	no		no	no	no	yes	no	yes	2.4	Yes	63	3.7	6	0.77	1134	110	Absent	17.1	Valvular AF	33.6783	3	18-40	1	0	0	103.25	71.25	0		III/IV	0	0	Alive		0	0	0	0	367	166.167	46.667	445.116
AFG0006	2013-11-04	no	no	no	no	no	yes	no	yes	no	no	yes	no	yes	2.5	No	61	2.2	6	5.5	4022	40	Absent	21.8	Non-Valvular AF	75.8412	2	>=75	0	1	1	138	67.75	1	5	I	1	1	Alive		0	0	0	0	379	120.198	66	146.213
AFG0007	2013-11-04	no			no	no	no		no	no	yes	yes	no	yes	2.2	Yes	70	3.4	5	5.49	2619	110	Absent	79.3	Valvular AF	45.2731	0	41-59	1	0	0	95.5	67.75	0		III/IV	0	0	Alive		0	0	0	0	379	107.964	30.5
AFG0008	2013-11-05	no	no	no	no	no	no		no	no	no	yes	no	yes	3.7	Yes	58	4.3	5	3.11	3271	80	Absent	19.1	Valvular AF	18.6229	1	18-40	1	0	0	118.5	70	0		I	0	0	Alive		0	0	0	0	364	82.167		161.638
AFG0009	2013-11-05	no	no		no	no	no	no	no	no	no	no	no	yes	2.1	No	127	1.4	7	0.85	1246	100	Absent	20.4	Non-Valvular AF	77.8453	1	>=75	0	0	0	111.25	75.25	0	1	I	1	1	Alive		0	0	0	0	385	229.532	35.333	117.357
AFG0010	2013-11-05	no		no	no	no	no	no	no	no	no	yes	no	yes	2.2	No	60	1.8	6	1.9	1191	60	Absent	19.8	Non-Valvular AF	78.8446	1	>=75	0	0	0	120	63.5	0	1	I	1	1	Alive		0	0	0	0	385	85.026	59.167	89.3346
AFG0011	2013-11-05	no	no		no	no	no	no	no	no	yes	yes	no	yes	3.1	Yes	80	3.1	6	2.68	566.6	67	Absent	14.5	Valvular AF	27.4606	20	18-40	0	0	0	89.5	52.5	0	0	I	0	0	Alive		0	0	0	0	366	135.284	56.667	163.405
AFG0012	2013-11-05	no	no		no	no	no	yes	yes	no	no	yes	no	yes	3.4	Yes	51	4.7	5	4.65	7520	75	Absent	16.2	Valvular AF	21.8727	5	18-40	0	0	0	107	58.5	0	1	I	0	0	Alive		1	1	0	1	378	211.146	68.667	486.141
AFG0013	2013-11-05	no	no	no	no	no	no	no	no	no	no	yes	no	yes	2	Yes	47	3.5	6	7.73	2543	87	Absent	13.6	Valvular AF	20.2355	15	18-40	1	0	0	114	68	0	0	I	0	0	Alive		0	0	0	0	378	165	57.667	440.462
AFG0014	2013-11-05	no			no	no	no	yes	yes	no	no	yes	no	yes	2.5	No	77	1.9	5	0.91	880	80	Absent	13.9	Non-Valvular AF	65.0951	5	60-74	0	0	0	97.25	60	0	1	I	0	1	Alive		0	0	0	0	364	169.13		98.3833
AFG0015	2013-11-05	no	no		no	no	yes	no	no	yes	yes	yes	no	yes	3	No	59	2.6	6	3.01	4420	80	Absent	32.7	Non-Valvular AF	65.8453	4	60-74	1	0	0	111.25	90.25	1	3	I	0	1	Alive		0	0	0	0	371	228.4	39.311
AFG0018	2013-11-07	no	no	no	no	no	no	yes	yes	no	yes	yes	no	yes	2.1	No	37	1.1	6	0.57	3977	92	Absent	24.2	Non-Valvular AF	82.8501	4	>=75	0	0	0	112.75	82	0	2	I	0	1	Alive		0	0	0	0	376	83.4	59.101	165.245
AFG0019	2013-11-12	no	no	no	no	no	no		no	no	yes	yes	no	yes	1.7	Yes	48	5.5	6	2.18		50	Absent	18.7	Valvular AF	32.8542	2	18-40	1	0	0	96	58.5	0		II	0	0	Deceased	Cardiovascular				1
AFG0020	2013-11-12	no	no	no	no	yes	no		no	no	yes	yes	no	yes	2.4	Yes	34	2.4	5	0.45	1740	75	Absent	12.3	Valvular AF	19.1677	10	18-40	1	0	0	107.25	54.5	0		I	0	0	Alive		1	1	1	1	497	63.064	63.665	71.8241
AFG0021	2013-11-12	no	no	no	no	no	no	no	no	no	no	no	no	yes	2.3	Yes	84	4	5	8.56	325.7	87	Absent	20.5	Valvular AF	28.8624	1	18-40	1	0	0	107	75.5	0	0	I	0	0	Alive		0	0	0	0	373	136.299	46.2
AFG0022	2013-11-12	no	no	no	no	no	yes	no	no	no	yes	no	no	yes	2.8	Yes	60	1	5	6.57	3934	72	Absent	15.8	Valvular AF	18.8638	1	18-40	0	0	0	103.5	68.75	0	2		0	0	Alive		0	0	0	0	364	264.6
AFG0023	2013-11-12	no	no	no	no	no	no	yes	no	no	no	no	no	yes	2.9	No	61	2	6	1.21	15000	92	Absent	22.5	Non-Valvular AF	70.8638	1	60-74	1	0	0	142	100	1	2	I	1	1	Deceased	Cardiovascular	1	1	0	1		271.8	39.4	82.2776
AFG0024	2013-11-12	no	no	no	no	no	no	no	no	no	no	no	no	yes	1.7	Yes	76	3.5	5	7.41	1.56	86	Absent	17.3	Valvular AF	39.8631	1	18-40	0	0	0	100.5	61.5	0	0	III/IV	1	1	Deceased	Cardiovascular	1	1	0	1	42	355.023	42	400.281
AFG0025	2013-11-12	no	no	no	no	no	no	yes	yes	no	yes	yes	no	yes	2.4	No	52	1.4	6	4.11	8.33	77	Absent	23.2	Non-Valvular AF	56.8624	2	41-59	1	0	0	201.25	115	1	2	III/IV	0	0	Alive		0	0	0	0	378	149.8	45.786	260.01
AFG0026	2013-11-13	no	no	no	no	no	yes	no	no	yes	no	yes	no	yes	1.7	No	71	2.1	6	5.19	649.8	86	Absent	25.7	Non-Valvular AF	77.8672	0	>=75	0	1	0	126.5	76.5	1	4	I	1	1	Deceased	Cardiovascular	1	1	0	1	270	191.584
AFG0027	2013-11-13	yes	no	no	no	no	no	no	yes	no	no	yes	no	yes	2.5	No	63	2.3	6	1.95	1539	46	Absent	18.7	Non-Valvular AF	77.8672	7	>=75	0	0	0	139.75	69.75	0	1	I	1	1	Alive		0	0	0	0	370	200.514	32.465	65.8396
AFG0028	2013-11-13	no	no	no	no	no	no	no	yes	no	no	yes	no	yes	1.9	Yes	63	6.6	5	5.55	940.8			20.7	Valvular AF	29.1882	15	18-40	1	0	0	103.75	70	1	1	I	0	0	Deceased					1
AFG0029	2013-11-13	no	no	no	no	no	no	yes	yes	no	yes	yes	no	yes	2.7	No	65	1	5	2.38	752.5	79	Absent	23.5	Non-Valvular AF	61.8672	6	60-74	1	0	0	123.5	66.75	0	1	I	0	0	Alive		0	0	0	0	363	161.264	39.546	186.287
AFG0030	2013-11-13	no	no	no	no	no	no	no	no	no	yes	yes	no	yes	2.4	Yes	47		6	4.93	20	86	Absent	16.3	Valvular AF	25.9685	7	18-40	1	0	0	94.25	62	0	0	III/IV	0	0	Alive		1	1	0	1	496	126.4		365.656
AFG0031	2013-11-13	no	no	no	no	no	no	no	no	no	no	no	no	yes	1.4	Yes	66	9.5	6	4.05	4892	128	Absent	16	Valvular AF	18.4312	1	18-40	1	0	0	81.25	63	0	0	III/IV	0	0	Alive		0	0	0	0	371	88.486		548.155
AFG0035	2013-11-14	no	no	no	no	no	no	no	no	yes	yes	yes	no	yes	2.6	No	182	2	6	0.62	491.9	76	Absent	24.9	Non-Valvular AF	69.5907	1	60-74	0	0	0	142.5	97.5	1	1	I	1	1	Alive		0	0	0	0	504		54.141	79.5024
AFG0038	2013-11-18	no	no	no	no	no	no		yes	no	no	yes	no	yes	1.7	Yes	41	5.3	6	0.96	212.2	75	Absent	19.1	Valvular AF	20.5695	1	18-40	1	0	0	103	64.25	0		I	0	0	Alive		0	0	0	0	505	210.333		427.645
AFG0039	2013-11-19	no	no	no	no	no	no	yes	no	no	no	yes	no	yes	2.5	No	72	1.2	7	16.62	3179	81	Absent	18.4	Non-Valvular AF	59.3621	4	41-59	1	0	1	116.5	59.75	0	2	III/IV	1	1	Alive		1	1	0	1	357	117.333		133.41
AFG0040	2013-11-19	no	no	no	no	no	no		no	no	yes	yes	no	yes	2	Yes	70	1.5	6	3.62	31.52	67	Absent	26.7	Valvular AF	29.9932	1	18-40	1	0	0	108.75	72.25	0		I	0	0	Alive		0	0	0	0	364	181.537	56.2	219.135
AFG0041	2013-11-19	no	no	no	no	no	yes		no	no	yes	yes	no	yes	2.2	Yes	47	1.4	6	1.16	3305	82	Absent	17.4	Valvular AF	67.8823	6	60-74	1	0	0	126.5	57	1		I	0	0	Alive		0	0	0	0	357	169.667	57.133	138.842
AFG0042	2013-11-19	no	no	no	no	no	yes	no	no	yes	yes	yes	no	yes	3.5	No	43	2	6	4.33	3409	80	Absent	21.5	Non-Valvular AF	62.883	2	60-74	1	1	0	126.75	86.25	1	3	I	0	0	Alive		0	0	0	0	350	97.573		101.027
AFG0045	2013-11-19	no	no		no	no	no		no	no	yes	yes	no	yes	2.5	Yes	101	5.6	6	1.27	2481	66	Absent	18.4	Valvular AF	35.8823	3	18-40	0	0	0	114	73.5	0		I	0	1	Alive		0	0	0	0	352	182.82		648.387
AFG0046	2013-11-19	no	no	no	no	no	no	no	no	no	yes	yes	no	yes	2.6	Yes	53	6.2	7	7.66	4217	119	Absent	18.8	Valvular AF	46.883	3	41-59	1	0	0	120	96.5	0	0	I	0	0	Alive		0	0	0	0	357	116.632		195.086
AFG0047	2013-11-19		no	no	no	no	no	no	no	no	no	no	no	yes	3.2	No	64	1.7	6	2.18	0	81	Absent	26.3	Non-Valvular AF	93.8836	2	>=75	1	0	0	127.75	67	0	1	II	0	0	Alive		0	0	0	0	350	106.173	61.667	124.741
AFG0048	2013-11-19	no	no	yes	no	no	no	no	yes	no	yes	yes	no	yes	1.9	Yes	60	2	5	5.02	499.3	112	Absent	22.9	Valvular AF	50.883	5	41-59	1	0	0	136.25	83	0	0	I	0	0	Alive		0	0	0	0	365	164.667	31.667	355.121
AFG0054	2013-11-20	no	no	no	no	no	yes		no	no	no	yes	no	yes	1.9	Yes	69	3.8	6	1.02	303.5	97	Absent	19.5	Valvular AF	42.8857	13	41-59	1	0	0	123.5	76.5	0		I	0	0	Alive		0	0	0	0	351	136.327	39.167	313.329
AFG0055	2013-11-11	no	no	no	no	no	no	yes	no	no	yes	yes	no	yes	2	No	112	1.3	9	3.71	711.4	50	Absent	33.8	Non-Valvular AF	55.8604	9	41-59	1	0	1	113.5	60.75	1	3	I	0	0	Alive		0	0	0	0	378	111.2
AFG0060	2013-11-21	no	no	no	yes	no	no	no	yes	no	yes	yes	no	yes	1.8	No		2.5				79	Absent		Non-Valvular AF	56.5859	4	41-59	0	0	0	132	81.5	0	0	II	1	1	Alive					0	621
AFG0061	2013-11-21	no	no	no	no	no	no	no	no	no	yes	yes	no	yes	1.7	No	60	1.6	6	3.31	38.31	100	Absent	16.4	Non-Valvular AF	55.8877	0	41-59	0	1	0	116	72	0	0	I	0	1	Alive		0	0	0	0	368	99.175	43.667	60.1702
AFG0067	2013-11-25	no	no	no	no	no	no	no	no	no	no	yes	no	yes	2	Yes	69	4.4	6	6.79	9865	115	Absent	15.8	Valvular AF	51.8987	16	41-59	1	0	0	124.25	70.25	0	0	III/IV	0	0	Alive		0	0	0	0	470	211.35		525.894
AFG0069	2013-11-26	no	no		no	no	no	yes	yes	no	yes	yes	no	yes	3.6	No	60	2.6	6	1.87	9898	66	Absent	20.5	Non-Valvular AF	81.9028	5	>=75	1	0	0	112.75	68	1	3	I	1	1	Alive		0	0	0	0	490	148.246	55.667	115.406
AFG0070	2013-11-26	no	no	no	no	no	no	no	yes	no	no	yes	no	yes	2.8	No	86	3.1	7	5.46	300	56	Absent	29.3	Non-Valvular AF	62.9021	3	60-74	0	1	0	115	63.5	1	1	I	0	1	Alive		0	0	0	0	504	219.403	46.4	74.1984
AFG0072	2013-11-26	no	no	yes	no	no	no		no	yes	no	yes	no	yes	2.8	No	48	1.7	6	3.65	1492			33.7	Non-Valvular AF	81.9028	20	>=75	1	0	0	148.75	81.75	1		I	0	0	Alive		0	0	0	0	616
AFG0073	2013-11-26	no	no	no	no	no	no	no	yes	no	yes	no	no	yes	2.2	No	82	5.1	6	0.72	355.1	78	Absent	23.7	Non-Valvular AF	81.9028	4	>=75	1	0	0	114.5	69	1	2	I	0	0	Alive		1	0	0	0	358	183	42.667
AFG0074	2013-11-26	no	no	no	no	no	no	no	no	no	yes	yes	no	yes	1.4	Yes	94	3.2	6	2.29	20	89	Absent	23	Valvular AF	69.9028	7	60-74	1	1	0	100.25	64.25	0	0	I	0	0	Alive		0	0	0	0	352	176.543		220.17
AFG0075	2013-11-26	no	no	no	no	no	no	no	no	no	yes	yes	no	yes	4.1	Yes	65	2.8	7	1.63	12.12	71	Absent	16.6	Valvular AF	58.6585	1	41-59	0	0	0	109.75	64.25	1	1	II	0	1	Alive		0	0	0	0	364	131.532	57.667	125.05
AFG0076	2013-11-26	no	no	no	no	no	no	no	yes	no	yes	no	no	yes	2.5	Yes	51	3.1	6	1.34	0	93	Absent	14.7	Valvular AF	29.755	1	18-40	1	0	0	88	54.25	0	0	I	0	0	Alive		1	1	0	1	469	229.2		438.569
AFG0077	2013-11-26	no	no	no	no	no	no	yes	no	yes	yes	yes	no	yes	2.7	No	60	2.2	6	3.31	1188	90	Absent	25.3	Non-Valvular AF	72.9008	0	60-74	1	0	0	137.5	80.5	1	2	I	0	0	Alive		1	1	0	1	469	112.969	30.846	57.7867
AFG0078	2013-11-26	no	no	no	no	no	no	no	no	yes	no	no	no	yes	1	No	47	1.5	6	1.26	30.45	61	Absent	24.5	Non-Valvular AF	66.9021	1	60-74	1	0	0	163.25	59	1	1	I	0	0	Alive		0	0	0	0	358	204.151	33.4	92.6812
AFG0079	2013-11-26	no	no	no	no	yes	no	no	no	no	no	no	no	yes	2.6	Yes	69	5.5	6	3	412.8	91	Absent	20	Valvular AF	47.9014		41-59	1	0	0	106.75	69.75	0	0	I	1	1	Alive		1	1	0	1	492	66.07	43.4	82.3668
AFG0084	2013-12-02	no	no	no	no	no	yes	no	no	no	no	no	no	yes	3.4	Yes	78	1.3	6	4.39	745.2	55	Absent	18.4	Valvular AF	64.9172	2	60-74	0	0	0	130	89.25	1	3	I	0	0	Alive		0	0	0	0	464	129.309	43.8	120.797
AFG0086	2013-12-03	no	no	no	no	no	no	no	no	yes	no	no	no	yes	2.8	Yes	90	5.9	5	7.32	1975	61	Absent	20.7	Valvular AF	35.4387	2	18-40	0	0	0	134.5	67.25	1	1	I	0	0	Deceased	Non-Cardiovascular	0	0	0	1	90	157.165		355.164
AFG0087	2013-12-03	no	no	no	no	no	yes	no	no	no	yes	no	no	yes	2.4	Yes	47	1	6	4.5	1.9	76	Absent	20	Valvular AF	26.9213	1	18-40	1	0	0	130.25	82.75	0	2	I	0	0	Alive		0	0	0	0	476	100.256	50.667	143.473
AFG0088	2013-12-03	no	no	no	no	no	no	no	no	no	yes	yes	no	yes	2.3	Yes	104	3.1	6	1.66	815	103	Absent	85.8	Valvular AF	53.922	7	41-59	0	0	0	102.5	75	0	0	I	1	1	Alive		0	0	0	0	353	155.966	27.4	184.483
AFG0089	2013-12-03		no	no	no	no	no	no	no	no	no	yes	no	yes	1.9	Yes	72	7.3	6	3.09	1565	82	Absent	15.4	Valvular AF	32.2847	0	18-40	1	0	0	110.75	77.75	0	0	I	0	0	Alive		0	0	0	0	357	251.763		100.658
AFG0090	2013-12-03	no	no	no	no	no	no	no	yes	no	no	yes	no	yes	3.3	Yes	56	4	6	0.9	1507			19	Valvular AF	20.9199	1	18-40	1	0	0	123	75	0	0	I	0	0	Deceased	Cardiovascular	1	1	1	1	241
AFG0091	2013-12-03	no	no	no	no	no	yes	no	no	no	no	no	no	yes	1.2	Yes	78	1.4	6	1.51	10.96	48	Absent	18.5	Valvular AF	21.7303	0	18-40	0	1	0	103.25	61.25	0	2	I	0	0	Alive		1	0	0	0	357	120.425		170.567
AFG0092	2013-12-03	no	no	yes	no	no	no	yes	no	no	no	no	no	yes	1.6	No	50	1.6	7	2.92	1.64	152	Absent	16.7	Non-Valvular AF	81.922	2	>=75	1	0	0	102.5	60.75	1	3	III/IV	1	1	Deceased	Cardiovascular	1	1		1	363	130.2	34.267
AFG0093	2013-12-03	no	no		no	no	no	no	yes	no	yes	no	no	yes	1.4	Yes	69	1.7	7	0.76	1583	63	Absent	19	Valvular AF	40.9199	8	18-40	1	0	0	106.5	50.5	1	1	I	0	0	Alive		1	1	0	1	463	241.54	35.37	170.182
AFG0099	2013-12-09	no	no		no	no	no	no	no	no	no	yes	no	no		Yes						89	Absent	15.9	Valvular AF	24.7995		18-40	1		0			0	0	I	0	0	Alive		1	1	0	1	603	135.406		172.316
AFG0100	2013-12-04	no	no	no	no	yes	no		no	no	no	no	no	yes	2.4	Yes	102	1.7	6	1.28	23.51	62	Present	22.9	Valvular AF	38.8364	0	18-40	0	1	0	98	68.25	0		I	0	0	Alive		0	0	0	0	358	132.609	51	112.172
AFG0107	2014-01-07	yes	no	no	no	yes	no	no	yes	no	no	no	no	yes	2.2	Yes	60	1.2	5	5.54	1868	67	Absent	17.9	Valvular AF	26.1848	14	18-40	0	0	0	127	83	0	0	II	0	0	Alive		0	0	0	0	321	249.933	46	250.24
AFG0108	2014-01-07	no	no	no	no	yes	no		no	no	no	no	no	yes	3.4	Yes	74	2.5	5	28.19	258.2	91	Absent	22.3	Valvular AF	28.9309	4	18-40	1	0	0	84.75	67.25	0		I	0	0	Alive		0	0	0	0	427	147.224	39.2	180.653
AFG0109	2014-01-07	no	no	no	no	no	no	yes	no	no	no	yes	no	yes	1.9	No	81	4.5	6	110.57	3609	91	Absent	18.8	Non-Valvular AF	77.0157	7	>=75	0	0	0	116	64.25	0	2	I	1	1	Alive		0	0	0	0	448	96.538
AFG0110	2014-01-07		no	yes	no	yes	no	yes	yes	no	yes	yes	no	yes	3.4	Yes	44	9.3	6	21.84	2634	133	Absent	25	Valvular AF	44.0164	32	41-59	1	0	0	130	100.5	1	2	III/IV	0	1	Alive		1	1	0	1	428	126.554
AFG0111	2014-01-07	no	no	no	no	no	yes	yes	no	yes	no	yes	no	yes	2.3	No	93	1.1	6	10.31	1720	79	Absent	18	Non-Valvular AF	80.0164	2	>=75	0	0	0	144.25	90.75	1	5	I	0	1	Alive		1	0	0	0	450	97.021	42.553
AFG0112	2014-01-07	no	no	no	no	no	no	no	yes	no	yes	yes	no	yes	1.9	Yes	78	4	6	2.19	527	103	Absent	21	Valvular AF	54.0178	4	41-59	0	0	0	120.25	70.5	1	1	II	0	0	Alive		0	0	0	0	463	397.4		154.595
AFG0119	2014-01-10	yes		no	no	no	yes	yes	no	no	no	yes	no	yes	2.8	Yes	61	2.1	7	4.96	20	101	Absent	32.9	Valvular AF	51.0253	35	41-59	1	0	0	134	91.25	1	4	I	0	0	Alive		1	0	0	0	426	195.093		307.058
AFG0121	2014-01-13	no	no	no	no	no	yes	no	no	no	yes	yes	no	yes	2.4	Yes	61	4.1	5	1.42	34.81	87	Absent	26	Valvular AF	26.6749	12	18-40	1	1	0	104.25	78.5	0	2	I	0	0	Alive		1	1	0	1	423	140.49		210.566
AFG0122	2014-01-13	no	no	no	no	no	yes	no	no	yes	yes	yes	no	yes	5.7	No	63	1.5	6	0.33	767.4	48	Present	21.8	Non-Valvular AF	83.0335	0	>=75	0	0	0	133	67.75	1	4	I	1	1	Alive		1	0	0	0	435	204.355	53.667	72.1511
AFG0131	2014-01-14	no	yes		no	no	no	yes	no	no	no	yes	no	yes	3.3	No	65	7.6	6	7.69	20	63	Present	14.9	Non-Valvular AF	35.3977	0	18-40	0	0	0	105.5	63.25	0	1	I	1	1	Alive		0	0	0	0	436	108.598
AFG0133	2014-01-14	no	no	no	no	no	yes	no	no	no	no	yes	no	yes	4.5	No	95	1.8	7	26.48	1331	72	Absent	29.4	Non-Valvular AF	72.0274	50	60-74	0	1	1	116	68	1	4	I	0	0	Alive		0	0	0	0	422		24.667	38.574
AFG0135	2014-01-14	no	no	no	no	no	no	no	no	no	yes	yes	no	yes	2.1	Yes									Valvular AF	26.5051	1	18-40	1	0	0	104.25	70	0	0	II	0	0	Alive		0	0	0	0	567
AFG0136	2014-01-14	no	no		no	no	yes	no	no	no	no	no	no	yes	2.7	No	50	2.4	6	6.19	20	92	Absent	29	Non-Valvular AF	55.0363	4	41-59	1	0	0	142	98.5	1	3	I	0	0	Alive		1	1	0	1	568			83.1565
AFG0138	2014-01-14	no	no	no	no	no	no	no	yes	no	yes	yes	no	yes	1.4	Yes	63	5.6	6	6.96	1418	82	Absent	20.2	Valvular AF	22.6338	2	18-40	1	0	0	114.75	78	0	0	I	0	0	Alive		0	0	0	0	422	168.73		382.477
AFG0140	2014-01-14	no	no	no	no	yes	no	no	no	no	yes	no	no	yes	2.7	Yes	65	4	5	2.17	100.3	84	Absent	25.9	Valvular AF	27.332	13	18-40	1	0	0	113.25	84.25	0	0	I	0	0	Alive		0	0	0	0	422	130.08		477.398
AFG0141	2014-01-14	no	yes	no	yes	no	no	no	no	no	yes	yes	no	yes	2.2	Yes	95	2.4	6	4.17	20	77	Absent	16.5	Valvular AF	41.8864	20	41-59	1	0	0	118.25	68.5	1	1	II	0	0	Alive		0	0	0	0	422	225.644		392.148
AFG0143	2014-01-15	no	no	no	no	no	yes	yes	no	no	no	yes	no	yes	2.6	No	69	2.9	7	7.08	4965	94	Absent	19.7	Non-Valvular AF	71.499	0	60-74	1	0	0	96.25	74.5	1	4	I	0	0	Deceased	Cardiovascular	1	1	0	1	259	211	25.167	73.5533
AFG0147	2014-01-15	no	no	no	no	no	no	yes	no	no	no	yes	no	yes	2.8	No	82	2.3	5	1.22	5274	83	Present	22.3	Non-Valvular AF	80.0383	2	>=75	1	0	0	131	78	1	3	I	1	1	Deceased	Cardiovascular	1	1	0	1	320	83.347		90.546
AFG0153	2014-02-17	no	no	no	no	no	yes	no	no	no	yes	no	no	yes	4.1	Yes	56	2.8	5	0.4	9.48	67	Absent	15.7	Valvular AF	29.117	3	18-40	1	0	0	114	76	0	2	I	0	0	Alive		0	0	0	0	420	83.642		135.733
AFG0155	2014-02-18	no	no	no	no	yes	no	no	no	no	yes	yes	no	yes	1.9	Yes	88	4.4	5	1.56	2073	62	Absent	24.5	Valvular AF	34.1328	17	18-40	1	0	0	136.75	90.75	0	0	I	0	0	Alive		0	0	0	0	399	108.584	47	192.746
AFG0156	2014-02-18	no	no	no	no	no	no	no	no	no	yes	yes	no	yes	2.6	Yes	82	14.8	5	4.02	89.41	68	Present	26.4	Valvular AF	38.1328	2	18-40	0	0	0	181.5	80.75	1	1	I	1	1	Alive		0	0	0	0	415	261.088	51	163.567
AFG0157	2014-02-18	no	no		no	no	yes	no	no	no	yes	no	no	yes	1.7	No	74	3.1	5	4.22	3082	151	Absent	22.2	Non-Valvular AF	52.1314	3	41-59	0	0	0	120.75	78.75	1	3	III/IV	1	1	Alive		0	0	0	0	399	147.329	22.6	76.8639
AFG0158	2014-02-18	no	no	no	no	no	no	yes	yes	no	yes	yes	yes	no		No	105	1.8	6	7.91	1610	24	Absent	24.9	Non-Valvular AF	84.1314	0	>=75	0	0	0	134	63.5	1	3	I	0	1	Alive		1	1	0	1	393	155.84	59.6	55.4766
AFG0159	2014-02-18	no	no	no	no	no	no	no	no	no	yes	yes	no	yes	2.9	Yes	75	3.2	6	44.48	20	119	Absent	26.8	Valvular AF	53.1307	4	41-59	1	0	0	118.25	80	1	1	II	0	0	Alive		0	0	0	0	398	61.4	40.6	92.3817
AFG0160	2014-02-18	no	no	no	no	no	yes	no	no	no	yes	yes	no	yes	2.4	Yes	67	3.2	5	4.62	912.5	87	Absent	21.8	Valvular AF	53.1307	1	41-59	1	0	0	90	54.75	0	2	II	0	0	Alive		0	0	0	0	401	175.602		126.526
AFG0162	2014-02-19	no	no	no	no	no	yes	yes	yes	no	yes	no	no	yes	2	No	56	1.8	6	0.07	28.02	72	Absent	23.9	Non-Valvular AF	59.1348	5	41-59	0	1	0	153.75	110.5	1	4	I	0	0	Alive		0	0	0	0	392	139.383	36.167	72.1768
AFG0164	2014-02-21	no	yes	yes	no	no	no	no	no	no	no	yes	no	yes	3.2	No	60	2.5	6	28.13	20	80	Absent	30.8	Non-Valvular AF	76.1396	0	>=75	1	1	0	126.25	84	1	2	II	0	1	Alive		1	0	0	0	398	126.782	47.6	141.248
AFG0167	2014-02-25	yes	no	no	no	no	yes	no	no	no	no	yes	no	yes	6.4	Yes	67	5.7	6	22.09	1074	142	Absent	28.9	Valvular AF	41.1499	9	41-59	1	0	0	108.75	82.5	0	2	II	0	0	Alive		0	0	0	0	386	116.6	34	147.838
AFG0168	2014-02-25	no	no		no	yes	yes	no	no	no	no	no	no	yes	1.8	Yes	72	1.3	5	1.48	214	71	Absent	15.8	Valvular AF	38.9432	20	18-40	1	0	0	121.5	76.5	0	2	I	0	0	Alive		0	0	0	0	386	85.672		120.297
AFG0169	2014-02-25	no	no	no	no	no	no	no	no	yes	no	yes	no	yes	3	Yes	47	2.7	6	2.61	1.14	98	Absent	19.5	Valvular AF	27.1513	2	18-40	1	0	0	100.25	64.25	0	0	III/IV	0	0	Alive		0	0	0	0	399	173.637		383.045
AFG0171	2014-02-25	no	no	no	no	no	yes	yes	no	no	no	yes	no	yes	2.6	No	62	4.7	6	1.74	20.7	89	Absent	28.1	Non-Valvular AF	66.152	2	60-74	1	1	0	119.5	97	0	3	I	0	1	Alive		0	0	0	0	412	73.536	46.2	158.443
AFG0172	2014-02-25	no	no	no	no	no	no	no	yes	no	yes	yes	no	yes	1.7	Yes	115	3	8	2.72	4658	80	Absent	28.7	Valvular AF	60.9829	3	60-74	0	0	1	108	57.75	1	2	I	1	1	Alive		1	1	0	1	409	122.477	26.4	158.138
AFG0173	2014-02-25	no	no	no	no	no	no	no	no	no	no	yes	no	yes	1	No	54	5.3	6	9.6	1832	88	Absent	31.2	Non-Valvular AF	71.1513	0	60-74	1	0	0	139.25	70	0	0	I	0	0	Deceased				0	1	157	109.827	52.119	135.786
AFG0175	2014-02-25	no	no	no	no	no	no	yes	no	no	no	yes	no	yes	1.1	No	37	0.5	4	8.24	4721	73	Absent	19.5	Non-Valvular AF	44.1506	1	41-59	1	0	0	118	76.25	1	2	I	0	0	Alive		1	1	0	1	386	152.921	47	114.543
AFG0176	2014-02-26	no	no	no	no	no	yes	no	yes	no	no	yes	no	yes	1.9	No	70	3.6	6	0.99	15000	75	Absent	18	Non-Valvular AF	79.154	2	>=75	1	1	0	158	79.5	1	4	I	0	0	Alive		0	0	0	0	393
AFG0178	2014-02-27	no	yes	no	no	yes	yes	no	yes	no	yes	yes	no	yes	1.5	Yes	92	0.8	6	0.8		69	Absent	24.8	Valvular AF	58.1574	4	41-59	1	1	0	142.25	82.75	1	3	I	0	1	Alive		1	1	1	1	384	116.63	38.81	152.087
AFG0179	2014-02-27	no	no	no	no	no	yes	yes	no	no	no	yes	no	yes	1.4	No	98	1.3		3.86	1.9	87	Absent	21	Non-Valvular AF	70.1574	3	60-74	0	0	0	140.75	68.75	1	4	I	0	1	Deceased	Cardiovascular	1	1	1	1	94	202.351	22	130.811
AFG0182	2014-03-03	yes	no	no	no	no	no	no	no	no	yes	no	no	yes	2	No	51	0.5	7	9.3	0	74	Absent	34.1	Non-Valvular AF	59.1677	0	41-59	1	0	0	137.75	78.25	1	1	I	0	0	Alive		1	1	0	1	381	69.513		35.3267
AFG0188	2014-03-04	no	no	no	no	no	no	no	yes	no	yes	yes	no	no		No	67	6.6	6	26.08	7292	89	Absent	19.3	Non-Valvular AF	67.1704	0	60-74	0	0	0	102.25	73.5	1	1	I	1	1	Alive		0	0	0	0	380	77.658		51.213
AFG0190	2014-03-04	no	no	no	no	no	no	no	no	no	yes	yes	no	yes	1.5	Yes	51	2.8	6	3.94	2967	113	Absent	15.6	Valvular AF	18.1711	3	18-40	1	0	0	102.75	66.5	0	0	III/IV	0	0	Deceased	Cardiovascular	1	1	0	1	242	132	34.2	236.102
AFG0192	2014-03-04	no	no	no	no	yes	yes	no	no	no	yes	no	no	yes	2.1	Yes	60	1.1	5	1.31	384.1	74	Absent	18.7	Valvular AF	28.1697	15	18-40	1	0	0	126.5	88.25	0	2	I	0	0	Alive		0	0	0	0	380	121.744	38
AFG0195	2014-03-04	no	no	no	no	no	no	no	no	no	no	yes	no	yes	5.1	Yes	79	5.8	6	27.15	1621	72	Absent	15.4	Valvular AF	37.1691	20	18-40	1	0	0	97.5	71.75	0	0	I	0	0	Alive		1	0	0	0	381	181.6		329.631
AFG0199	2014-03-06	no	no	no	no	no	no	no	yes	yes	no	yes	no	yes	2.6	No	71	7.2	6	3.26	2984	87	Absent	29.3	Non-Valvular AF	55.1759	3	41-59	1	1	0	132	63	1	1	III/IV	0	0	Alive		0	0	0	0	385	224	52	164.322
AFG0202	2014-03-10	no	yes	no	no	no	yes	no	yes	no	yes	no	no	yes	2.3	No	77	1.1	6	38.86	14.44	116	Absent	31.7	Non-Valvular AF	55.1869	1	41-59	1	0	0	158	121.5	1	3	II	0	0	Alive		0	0	0	0	374	87.567	55.4	97.6444
AFG0203	2014-03-11	no	no	no	no	no	no		yes	no	no	yes	no	yes	3.3	Yes	120	3.4	7	2.07	1.36	61	Present	23.1	Valvular AF	32.1889	6	18-40	0	0	0	125.5	83.5	0		I	0	0	Deceased					1		240.334		218.596
AFG0204	2014-03-11	no	no	no	no	no	no	no	no	no	yes	yes	no	yes	2.7	Yes	65	4.2	6	1.27	85.4	68	Absent	17.8	Valvular AF	47.1896	2	41-59	1	0	0	120.5	89.5	0	0	I	0	0	Alive		0	0	0	0	373	69.4		183.281
AFG0205	2014-03-11	no	no	no	no	no	no	no	no	no	yes	yes	no	yes	2.9	Yes	44	1.7	6	0.91	4248	72	Absent	22.3	Valvular AF	74.1903	1	60-74	1	0	0	160.5	84.25	1	1	I	1	1	Alive		0	0	0	0	393	101.147		146.2
AFG0206	2014-03-11	no	no	no	no	yes	no	no	no	no	yes	no	no	yes	2	Yes	86	3.7	6	15.65	4154	80	Absent	26.2	Valvular AF	41.1882	3	41-59	1	1	0	110.5	75.75	0	0	I	0	0	Alive		1	0	0	0	373	106.4		107.886
AFG0207	2014-03-11	no	no	no	no	yes	yes	no	no	no	no	yes	no	yes	2.7	Yes	62	5.5	5	3.8	0	71	Absent	31.2	Valvular AF	33.2211	14	18-40	1	0	0	137.5	95	0	2	II	0	0	Alive		0	0	0	0	373		48.131
AFG0210	2014-03-11	no	no	no	no	yes	no	no	no	no	no	no	no	yes	2.1	Yes	62	6.9	5	0.37	37.28	79	Absent	23.3	Valvular AF	29.1882	2	18-40	1	0	0	146.75	89	1	1	I	0	0	Alive		0	0	0	0	378	114.84	48.035	82.8426
AFG0212	2014-03-11	no	no	no	no	no	no	no	no	no	no	yes	no	yes	3.1	Yes	56	11.9	5	1.94	3872.3	75	Absent	18.8	Valvular AF	41.1882	8	41-59	1	0	0	122.75	67	0	0	I	0	0	Alive		0	0	0	0	398	73.6		179.644
AFG0214	2014-03-12	no	no	no	no	yes	yes	no	yes	no	no	yes	no	yes	2.8	Yes	58	7.3	5	6.7	356.8	62	Present	20.5	Valvular AF	29.191	6	18-40	1	0	0	102.5	56.25	0	2	I	0	0	Alive		0	0	0	0	392	71.067	58.667	65.7912
AFG0215	2014-03-12	no	no	no	no	no	no	no	no	yes	yes	yes	no	yes	2.1	Yes	58	13.2	6	1.6	2852	106	Absent	26.7	Valvular AF	58.193	6	41-59	1	0	0	114	71.25	1	1	I	0	1	Alive		0	0	0	0	386	132.877	30.318	157.591
AFG0229	2014-03-18	no	no	no	no	no	no	yes	no	yes	yes	yes	no	no		No	55	7.8	6	7.96	1.23	120	Absent	31	Non-Valvular AF	63.2088	2	60-74	1	0	0	144	85.5	1	2	II	0	1	Alive		0	0	0	0	385	175.289	33.667	54.4956
AFG0231	2014-03-18	no	yes	no	yes	no	no	yes	yes	no	yes	yes	no	no		No	59	4	5	3.21	4933	90	Absent	19.5	Non-Valvular AF	62.2094	5	60-74	1	1	0	133	89.25	1	2	I	1	1	Alive		0	0	0	0	373	118.8		148.399
AFG0232	2014-03-18	no	no	no	no	no	no	yes	yes	no	no	yes	no	no		No	146	9.1	6	6.21	3870	60	Absent	20.3	Non-Valvular AF	78.2094	10	>=75	0	0	0	129.75	65.5	1	3	I	1	1	Alive		0	0	0	0	374
AFG0234	2014-03-18	no	no	no	no	no	no	yes	yes	no	yes	yes	no	no		Yes	129	13.8	6	7.77	968.5	80	Absent	23.9	Valvular AF	52.2081	0	41-59	1	0	0	137	99	1	2	I	0	0	Alive		0	0	0	0	374	112.6		157.819
AFG0251	2014-03-20	yes	yes	no	no	no	no	yes	yes	no	no	yes	no	yes	1.9	No	122	11.2	6	7.29	9031.3	94	Absent	34.2	Non-Valvular AF	73.2129	0	60-74	1	1	0	125.25	82.5	1	2	II	0	0	Alive		0	0	0	0	369	297.478	49.671	120.725
AFG0265	2014-04-01	no	yes	no	no	no	no	yes	no	yes	yes	yes	yes	no		No	63	4.6	5	5.21	219.2	86	Absent	22	Non-Valvular AF	78.2478	1	>=75	0	0	0	170	112.75	1	3	I	1	1	Alive		1	1	1	1	377
AFG0269	2014-04-01	no	no	no	no	no	no	yes	no	no	no	yes	no	yes	2.6	No	67	10.7	6	1.11	1.04	48	Absent	19.4	Non-Valvular AF	29.5058	2	18-40	1	0	0	83.75	55.25	0	1	II	0	0	Alive		0	0	0	0	364	57.279
AFG0270	2014-04-01	no	no	no	no	no	no	no	no	yes	no	yes	no	no		No	110	5.8	6	8.44	1881	76	Absent	19.5	Non-Valvular AF	90.2478	2	>=75	0	0	0	138	77	1	2	III/IV	1	1	Alive		0	0	0	0	364	120.8		90.3424
AFG0271	2014-04-01	no	no	no	no	no	no	no	no	yes	yes	yes	no	yes	2.6	No	57	3	6	1.74	20.77	66	Absent	26.6	Non-Valvular AF	72.2464	2	60-74	1	0	0	149	91.75	1	1	I	0	0	Alive		1	1	0	1	364	99.986		166.3
AFG0275	2014-04-08	no	no	no	no	no	yes	no	no	no	no	yes	no	yes	2.1	No	88	2.2	7	7.53	552.4	40	Absent	22.8	Non-Valvular AF	90.2669	6	>=75	0	0	0	109	59	1	4	II	1	1	Alive		1	1	0	1	371	86.2
AFG0278	2014-04-08	no	no	no	no	no	no	no	yes	no	no	no	no	yes	1.5	Yes	71	6.7	6	4.19	7665	99	Absent	17.1	Valvular AF	28.2656	2	18-40	1	0	0	112.5	67.75	0	0	I	0	0	Alive		1	1	0	1	371	151.769	57	188.664
AFG0280	2014-04-15	no	no		no	no	no	no	yes	no	yes	yes	no	no		No	75	5	7	5.45	962.6	40	Absent	21.5	Non-Valvular AF	58.2861	1	41-59	1	0	0	93	67	1	1	III/IV	0	0	Alive		1	1	1	1	365	148.082	15	117.499
AFG0281	2014-04-15	no	no	no	no	no	no	no	no	no	no	yes	no	yes	2	Yes	62	3.1	6	5.07	208.1	75	Absent	19.3	Valvular AF	25.2841	1	18-40	1	0	0	95.75	62.5	0	0	I	0	0	Alive		1	1	0	1	364	165		497.728
AFG0282	2014-04-15	no	no	no	no	no	yes	no	no	no	no	yes	no	yes	2.1	Yes	65	1.4	6	3.98	5958	68	Absent	30.8	Valvular AF	69.2841	4	60-74	0	0	0	140.75	90.75	1	3	I	0	1	Alive		1	1	0	1	351	163.8		146.324
AFG0283	2014-04-15	no	no	no	no	no	yes	no	yes	no	yes	yes	no	yes	1.1	Yes	46	2.4	6	0.39	1042.2	78	Absent	19	Valvular AF	65.2841	16	60-74	1	0	0	138	112.25	1	3	III/IV	0	0	Alive		0	0	1	1	364	239.2		472.752
AFG0284	2014-05-13	no	no	no	no	no	no	no	no	yes	yes	no	yes	no		No	96	5.6	5	3.66	4942	62	Present	31.1	Non-Valvular AF	82.3628	2	>=75	0	0	0	182.75	94	1	2	I	0	1	Alive		0	0	0	0	352	157.646	43.667	114.779
AFG0285	2014-05-13	yes	no	no	no	no	no	no	no	no	no	no	no	yes	1.1	No	62	4.4	6	1.7	2340	85	Absent	29.8	Non-Valvular AF	80.3614	0	>=75	0	0	0	148.25	102.75	1	2	I	0	0	Alive		0	0	0	0	352	190.2	54	103.766
AFG0286	2014-05-15	no	no	no	no	no	no	yes	yes	no	no	yes	no	yes	2.8	No	146	2	7	54.22	3.3	115	Absent	20.7	Non-Valvular AF	76.3669	1	>=75	1	0	0	59.75	32	1	3	I	0	1	Deceased	Cardiovascular	1	1	0	1	47	214.079
AFG0287	2014-05-20	no	yes	no	yes	no	no	yes	no	yes	yes	yes	yes	no		No	87	6.4	5	0.17	3160	68	Absent	22.6	Non-Valvular AF	82.3819	2	>=75	0	1	1	136.25	79.75	1	4	I	1	1	Alive		0	0	0	0	351	200.606		166.498
AFG0288	2014-05-20	no	yes	no	no	no	no	yes	no	no	no	yes	yes	no		No	35	1.3	5	3.34	3.47	98	Absent	22	Non-Valvular AF	57.3799	0	41-59	1	0	0	129	55.25	0	1	III/IV	0	0	Alive		1	1	0	1	441	78.044	66	79.8228
AFG0289	2014-05-23	no	no		no	no	no	no	no	yes	no	yes	no	yes	1.9	No	64	7.4	7	1.42	7662	65	Present	26.2	Non-Valvular AF	74.3901	2	60-74	1	0	0	102	50.75	1	1	III/IV	1	0	Alive		0	0	0	0	352
AFG0290	2014-05-23	no	no	no	no	no	no	no	no	yes	yes	yes	no	yes	2.5	No	141	13.5	7	10.94	8659	71	Present	27.2	Non-Valvular AF	69.3881	2	60-74	0	0	0	120.5	66.25	1	1	II	0	1	Alive		0	0	0	0	352
AFG0291	2014-05-27	no	no	no	no	no	yes	no	no	no	yes	yes	no	yes	2.6	No	56	4.1	7	2.66	1644	109	Absent		Non-Valvular AF	69.399	2	60-74	1	0	0	83.5	60	0	2	III/IV	0	0	Alive		0	0	0	0	372	160.271		249.813
AFG0292	2014-05-27	yes	no	no	no	no	yes	yes	yes	no	yes	yes	no	yes	3.6	No	233	10.2	5	19.81	4939	96	Absent	23.6	Non-Valvular AF	72.3997	14	60-74	0	0	1	119.5	73.5	1	5	III/IV	0	1	Alive		0	0	0	0	377	258.58	28.6	179.808
AFG0293	2014-06-03	no	no	no	no	no	no	no	no	no	no	yes	no	yes	3.5	No	44	4.6	6	16.75	3920	80	Absent	17.6	Non-Valvular AF	60.4189	0	60-74	1	0	0	108	62	1	1	II	0	0	Deceased	Cardiovascular	1	1		1	212
AFG0294	2014-06-03	no	yes	no	no	no	no	yes	yes	no	no	yes	yes	no		No	45	2.2	6	1.18	2262	102	Present	18.8	Non-Valvular AF	66.4203	0	60-74	1	0	0	111.5	75.75	1	2	III/IV	1	1	Alive		0	0	0	0	433
AFG0295	2014-06-10	no	yes	no		no	no	yes	yes	no	yes	yes	yes	no		No	86	6.9	6	16.56	1046	100	Absent	22.9	Non-Valvular AF	74.4394	1	60-74	0	0	0	132	79.25	0	1	II	1	1	Alive		0	0	0	0	358
AFG0296	2014-06-10	no	no	no	yes	no	no	yes	no	no	no	yes	no	yes	1.6	No	107	11.6	6	32.73	1.61	99	Present	18.8	Non-Valvular AF	58.4394	1	41-59	1	0	0	95.5	75.25	0	1	III/IV	0	0	Deceased	Cardiovascular	1	1	0	1	27
afg0297	2014-06-23	no	no	no	no	no	no	yes	yes	no	yes	yes	no	yes	1.6	Yes	73	12.2	6	2.23	1.12	82	Absent	18	Valvular AF	34.1629	1	18-40	1	0	0	97.5	60.5	1	2	I	0	0	Alive		1	1	0	1	365	375.333
